# Supplementary material for: Outcomes of Percutaneous Coronary Intervention in Patients with Inflammatory Bowel Disease
Source: J Clin Med. 2026 Mar 22;15(6):2431. doi: 10.3390/jcm15062431 (PMC13028590; doi:10.3390/jcm15062431)
Supplement: Supplementary file 1 [file jcm-15-02431-s001.zip]

Archive with 1 entries (1 files):
- jcm-4200776-supplementary.pdf
